# Supplementary material for: ﻿Geometric Morphometrics sheds light on the systematics affinities of two enigmatic dwarf Neotropical sedges (Carex, Cyperaceae)
Source: PhytoKeys. 2023 Sep 21;232:167–87. doi: 10.3897/phytokeys.232.100410 (PMC10540071; doi:10.3897/phytokeys.232.100410)
Supplement: Supplementary material 1 — GM material [file phytokeys-232-167_article-100410__-s001.xlsx]

## Sheet: Supplementary 1
Supplementary file 1. Table S1. Material used in this work for the utricle images. Taxa to which each utricle belongs is indicated, the botanical country (Brummitt 2001) and locality from which it was collected and the identification code (herbarium or collector code).
Taxa	Botanical Country	Locality	ID herbarium	Collector	Number of utricles
Carex acaulis d'Urv.	FAL	-	(K)	D.M. Moore 1240 - 1965	1
Carex acaulis d'Urv.	CLC	Región Magallanes-Antártica	(UPOS) 1780	M.Luceño & R. Álvarez 171ML05	1
Carex collumanthus (Steyerm.) G.A. Wheeler	CLM	-	(K)	P.J. Grubb 339 - 1957	1
Carex collumanthus (Steyerm.) G.A. Wheeler	ECU	Prov. Chimborazo	(QCNE) 70550	S. Laegaard 70499	1
Carex collumanthus (Steyerm.) G.A. Wheeler	ECU	Prov. Pichincha.	(QCA) 36601	S. Laegaard 70500	1
Carex collumanthus (Steyerm.) G.A. Wheeler	ECU	Prov. Carchi, Chiles	(QCA) 36562	P. Sklenar & V. Kosteckova, 705	1
Carex gibertii G.A. Wheeler	URU	Montevideo	(US) 02141122	Arechavaleta s.n	1
Carex gibertii G.A. Wheeler	URU	-	(B) B10_1029210	Herter W. G., 905	1
Carex gibertii G.A. Wheeler	BZS	-	(B) B10_1029213	Rambo, B., 43782	6
Carex gibertii G.A. Wheeler	BZS	-	(B) B10_1029216	Rambo, B., 56958	2
Carex gibertii G.A. Wheeler	BZS	-	(B) B10_1029218	Maury, 28/6/1829	2
Carex gibertii G.A. Wheeler	BZS	-	(B) B10_1029225	C. Jürgens s.n	5
Carex herteri G.A. Wheeler	URU	Florida	(S) S07-12299	W.G.F, Herter, 19091	1
Carex humahuacaensis G.A. Wheeler	PER	Lima	(UPOS)	S. Martín-Bravo et al. 178SMB21	1
Carex hypsipedos C.B. Clarke	PER	Junin, Tarma, La Oroya	(G) 0098283	Weberbauer 2617	1
Carex macrosolen Steud.	AGS	Tierra del Fuego, Ushuahia.	(UPOS) 4241	S. Martín-Bravo, P. Vargas, M. Luceño, 11SMB10	1
Carex macrosolen Steud.	CLC	Región Magallanes-Antártica	(UPOS) 1785	M.Luceño & R. Álvarez 171ML05	1
Carex moesta Kunth	BZS	Santa Catarina	(US) 02141163	L.B. Smith & Pe.R. Reitz	1
Carex moesta Kunth	PER	Piura	(UPOS)	P. Jiménez-Mejías et al. 80PLRPJM21	1
Carex moesta Kunth	GUA	Huehuetenango	(MICH)	Smith, 385	1
Carex paraguayensis Maury	BZS	Paraná, Quatro Barras	(FLOR) 0067507	L. Pereira-Silva 350	1
Carex paraguayensis Maury	BZS	Río Pardo	(B) B10_1029217	C. Jürgens	2
Carex phalaroides Kunth.	BZS	Río Pardo	(B) B10_1029215	B. Rambo S.J	4
Carex phalaroides Kunth.	AGW	Salta, Campo Quijano	(UPOS)	G.Rodriguez-Palacios et al. 23GERP15	3
Carex phalaroides Kunth.	CLC	Valdivia	(B) B10_1029221	I. Philippi	2
Carex ruthsatzae G.A. Wheeler	AGW	Salta, Santa Victoria	(UPOS)	Rodríguez-Palacios et al. 46GERP15	1
Carex ruthsatzae G.A. Wheeler	ECU	Prov. Carchi, Chiles Volcano	(QCNE) 123065	Herter W. G., 905	1
Carex ruthsatzae G.A. Wheeler	ECU	Prov. Bolívar, Los Arenales-Salinas	(QCA) 36444	S. Laegaard 55347	1
Carex subantarctica Speg.	AGW	San Juan	(UPOS)	M. Waterway, MW2015.020	3
TOTAL					49
