# Supplementary material for: ﻿Geometric Morphometrics sheds light on the systematics affinities of two enigmatic dwarf Neotropical sedges (Carex, Cyperaceae)
Source: PhytoKeys. 2023 Sep 21;232:167–87. doi: 10.3897/phytokeys.232.100410 (PMC10540071; doi:10.3897/phytokeys.232.100410)
Supplement: Supplementary material 3 — Traditional morphometrics material [file phytokeys-232-167_article-100410__-s003.xlsx]

## Sheet: Supplementary 4
Supplementary File 3. Table S2. Material used in this work for traditional morphometric analyses. A: measured specimens of C. phalaroides gr. Taxa are indicated, the botanical country (Brummitt, 2001), the locality and a identification code (herbarium or collector code); B: list the taxonomic treatments from where the representative measurements of sect. Abditispicae species were taken.
A)
Taxa	Botanical Country	Location	ID Herbarium	Collector
Carex gibertii G.A. Wheeler	URU		(B) 1029210	Herter W. G., 905
Carex gibertii G.A. Wheeler	URU	Canelones	(B) 1029212	Herter W. G., 1309
Carex gibertii G.A. Wheeler	BZS		(B) 1029213	Rambo, B., 43782
Carex gibertii G.A. Wheeler	BZS		(B) 1029216	Rambo, B., 56958
Carex gibertii G.A. Wheeler	BZS		(B) 1029218	Maury, 28/6/1829
Carex gibertii G.A. Wheeler	BZS	Río Pardo	(B) 1029222	Jürgens s.n
Carex gibertii G.A. Wheeler	BZS	Río Pardo	(B) 1029225	Jürgens s.n
Carex gibertii G.A. Wheeler	BZS	Paraná, Quatro Barras	(FLOR) 67508	Pereira-Silva 351
Carex gibertii G.A. Wheeler	BZS	Lages	(MO) 6331794	Silveira G. H. 559a
Carex gibertii G.A. Wheeler	URU	San Jose	(MO) 976808	Herter W. G., 5448
Carex gibertii G.A. Wheeler	BZS	Paraná, Campo Redondo	(US) 2141118	Hatschbach, G. G., 30568
Carex gibertii G.A. Wheeler	URU	Montevideo	(US) 2141121	Arechavaleta, J. s.n
Carex gibertii G.A. Wheeler	URU	Montevideo	(US) 2141122	Arechavaleta, J. s.n
Carex gibertii G.A. Wheeler	AGE	Corrientes	(US) 2141125	Pederson, T. M., 775
Carex gibertii G.A. Wheeler	URU	Florida	(US) 2141156	Gallinal et al., PE-5289
Carex gibertii G.A. Wheeler	BZS	Santa Catarina	(US) 2141161	Smith, Lyman Bradford, 7335
Carex moesta Kunth	GUA	Huehuetenango	(MICH)	Smith 385
Carex moesta Kunth	URU	Florida	(MO) 1277792	Gallinal et al., PE-5289
Carex moesta Kunth	AGE	Corrientes, Ituzaingó	(MO) 2676765	Cristobal C.L. & Krapovickas A., 1725
Carex moesta Kunth	PER	Piura	(UPOS)	P. Jiménez-Mejías et al. 80PERPJM21
Carex moesta Kunth	BOL	Larecaja	(US) 2141124	Mandon, G., 1430
Carex moesta Kunth	AGW	Jujuy	(US) 2141132	Venturi, S., 9653
Carex moesta Kunth	BZS	Río Grande do sul	(US) 2141133	Rambo, B., 44986
Carex moesta Kunth	BOL	Reg. Andina	(US) 2141147	Buchtien, O., 6407
Carex moesta Kunth	BZS	Santa Catarina	(US) 2141163	Smith, Lyman Bradford, 12710
Carex moesta Kunth	BZS	Santa Catarina	(US) 2141165	Smith, Lyman Bradford, 7691
Carex moesta Kunth	AGE	Misiones	(US) 2141169	Ekman, E. L., 1301
Carex paraguayensis Maury	BZS	Santa Catarina, Santa Cecilia	(FLOR) 0000444	Reitz & Klein, 13.452
Carex paraguayensis Maury	BZS	Santa Catarina, Urubici Morro da Igreja	(FLOR) 0061963	Trevisan R., 1722
Carex paraguayensis Maury	BZS	Santa Catarina, Peritiba	(FURB) 11346/(FURB) 01382	Verdi M., Grosch B., & Klemz G., 1133
Carex paraguayensis Maury	AGE	Misiones	(MO) 1034768	Ekman E.L. s.n.
Carex paraguayensis Maury	BZS	Santa Catarina	(US) 2141130	Smith, Lyman Bradford, 7706
Carex paraguayensis Maury	BZS	Marcorama	(US) 2141140	Wasum, R. 3453
Carex phalaroides Kunth.	BZS		(B) 1029215	Rambo, B., 44641
Carex phalaroides Kunth.	CLC	Valdivia	(B) 1029221	Philippi, s.n
Carex phalaroides Kunth.	BZS	Rio Grande do Sul, Viamão	(FLOR) 00008959	Falkenberg D.B., 1800
Carex phalaroides Kunth.	BZS	Rio Grande do Sul, Guaíba Fazenda São Maximiniano	(FLOR) 38143/ (ICN) 00004069	Trevisan R., 455
Carex phalaroides Kunth.	BZS	Santa Catarina, Campo Belo do Sul, Fazenda Gateados	(FURB) 11328/(FURB) 01383	Verdi M., Grosch B., & Klemz G., 1269
Carex phalaroides Kunth.	BZS	Rio Grande do Sul, Porto Alegre	(MBM) 26615	Rambo B., 48992
Carex phalaroides Kunth.	AGW	La Rioja,Chilecito	(UPOS)	S.Martin-Bravo et al. 100SMB15
Carex phalaroides Kunth.	AGW	Salta, Campo Quijano	(UPOS)	G.Rodriguez-Palacios et al. 23GERP15 (UPOS)
Carex phalaroides Kunth.	AGW	Salta, San Lorenzo	(UPOS)	G.Rodriguez-Palacios et al. 16GERP15 (UPOS)
Carex phalaroides Kunth.	AGW	Jujuy	(UPOS)	G.Rodriguez-Palacios et al. 80GERP15 (UPOS)
Carex phalaroides Kunth.	BZS	Paraná (Mun. Araucaria)	(US) 2141119	Hatschbach, G. G., 30568
Carex phalaroides Kunth.	BZS	Paraná (Mun. Palmas)	(US) 2141120	Hatschbach, G. G., 30758
Carex phalaroides Kunth.	BZS	Paraná	(US) 2141131	Smith, Lyman Bradford, 15182
Carex phalaroides Kunth.	BZS	Serra do Caparaó	(US) 2141145	Chase, Agnes, 9664
Carex phalaroides Kunth.	BOL		(US) 2141149	Holway, E. W. D., 631
Carex phalaroides Kunth.	AGW	Tucumán	(US) 2141151	Venturi, S., 6486
Carex phalaroides Kunth.	BOL	Tucumilla	(US) 2141153	Fiebrig, K., s.n
Carex phalaroides Kunth.	CLC	Temuco	(US) 2141155	Holway, E. W. D., 164
Carex phalaroides Kunth.	BOL		(US) 2141159	Buchtien, O., 9159
Carex phalaroides Kunth.	AGW	Tucumán	(US) 2141162	Venturi, S., 6501
Carex phalaroides Kunth.	BZS	Santa Catarina	(US) 2141170	Smith, Lyman Bradford, 7828
B)
sect. Abditispicae taxa		Literature
Carex acaulis		Wheeler, G. A. (1987)
Carex collumanthus		Steyermark, J. A., et al. (1951)
Carex herteri		Wheeler, G. A. (1996)
Carex humahuacaensis		Wheeler, G. A. (1989)
Carex hypsipedos		Poindexter et al. (2017)
Carex macrosolen		Wheeler, G. A. (1987)
Carex ruthsatzae		Wheeler, G. A. (2002)
Carex subantartica		Wheeler, G. A. (1987)
